# Supplementary material for: Do colorectal cancer patients diagnosed as an emergency differ from non-emergency patients in their consultation patterns and symptoms? A longitudinal data-linkage study in England
Source: Br J Cancer. 2016 Aug 18;115(7):866–75. doi: 10.1038/bjc.2016.250 (PMC5046207; doi:10.1038/bjc.2016.250)
Supplement: Supplementary Material 1 [file bjc2016250x1.xlsx]

## Sheet: Supplementary Mat 1 Readcodes
Relevant symptom category	Readcode	Description
Abdominal pain/others	12E2.00	fh: colitis
Abdominal pain/others	197A.00	generalised abdominal pain
Abdominal pain/others	R090z00	[d]abdominal pain nos
Abdominal pain/others	R090000	[d]abdominal tenderness
Abdominal pain/others	1977.00	right iliac fossa pain
Abdominal pain/others	1962.	abdominal colic
Abdominal pain/others	1971.00	central abdominal pain
Abdominal pain/others	R090E00	[d]recurrent acute abdominal pain
Abdominal pain/others	197..13	site of abdominal pain
Abdominal pain/others	J41..11	mucous colitis and/or proctitis
Abdominal pain/others	R090z	abdominal pain nos
Abdominal pain/others	R090C	loin pain
Abdominal pain/others	R090G00	[d]pelvic and perineal pain
Abdominal pain/others	R090G12	[d] perineal pain
Abdominal pain/others	1978.	left iliac fossa pain
Abdominal pain/others	197A.	generalised abdominal pain
Abdominal pain/others	197B.	upper abdominal pain
Abdominal pain/others	XE0r9	site of git pain
Abdominal pain/others	R090800	[d]suprapubic pain
Abdominal pain/others	25C..15	o/e - abdomen tender
Abdominal pain/others	R090.	abdominal pain
Abdominal pain/others	1979.	suprapubic pain
Abdominal pain/others	R090.00	[d]abdominal pain
Abdominal pain/others	R0901	abdominal colic
Abdominal pain/others	R0732	gas pain (abdominal)
Abdominal pain/others	1969.00	abdominal pain
Abdominal pain/others	XE2Pt	type of git pain
Abdominal pain/others	R090900	[d]pain in right iliac fossa
Abdominal pain/others	1977.	right iliac fossa pain
Abdominal pain/others	1968.00	abdominal discomfort
Abdominal pain/others	197C.00	lower abdominal pain
Abdominal pain/others	A081000	colitis - presumed infectious origin
Abdominal pain/others	1A59.00	c/o pelvic pain
Abdominal pain/others	X3062	chr nonspecific abdom pain
Abdominal pain/others	XaD2z	nonspecific abdominal pain
Abdominal pain/others	1968.	abdominal discomfort
Abdominal pain/others	R090400	[d]abdominal cramps
Abdominal pain/others	1978.00	left iliac fossa pain
Abdominal pain/others	J4...11	colitis - noninfective
Abdominal pain/others	R0904	abdominal cramps
Abdominal pain/others	1969.	abdominal pain
Abdominal pain/others	14C4.00	h/o: colitis
Abdominal pain/others	R090N00	[d]nonspecific abdominal pain
Abdominal pain/others	1962.00	colicky abdominal pain
Abdominal pain/others	R090200	[d]colic nos
Abdominal pain/others	J574800	rectal pain
Abdominal pain/others	197C.	lower abdominal pain
Abdominal pain/others	197B.00	upper abdominal pain
Abdominal pain/others	R090J00	[d]right upper quadrant pain
Abdominal pain/others	1979.00	suprapubic pain
Abdominal pain/others	R090H00	[d]upper abdominal pain
Abdominal pain/others	R090100	[d]abdominal colic
Abdominal pain/others	196..11	abdominal pain type
Abdominal pain/others	J574700	anal pain
Abdominal pain/others	X75rf	iliac fossa pain
Abdominal pain/others	1A5A.00	c/o perineal pain
Abdominal pain/others	R090A	pain in left iliac fossa
Anaemia	D21..00	other and unspecified anaemias
Anaemia	D00..00	iron deficiency anaemias
Anaemia	XE140	anaemia unspecified
Anaemia	D21z.12	normocytic anaemia due to unspecified cause
Anaemia	XE13d	iron defic.anaemia-blood loss
Anaemia	2C2..00	o/e - anaemia
Anaemia	D21z.00	anaemia unspecified
Anaemia	D00z200	idiopathic hypochromic anaemia
Anaemia	XE13c	iron deficiency anaemia
Anaemia	ByuHC	refractory anaemia,unspecif
Anaemia	XM05A	anaemia
Anaemia	Dyu0000	[x]other iron deficiency anaemias
Anaemia	D00y100	microcytic hypochromic anaemia
Anaemia	D00zz	iron deficiency anaemia nos
Anaemia	XE13b	deficiency anaemias
Anaemia	2C2..	o/e - anaemia
Anaemia	D00z.00	unspecified iron deficiency anaemia
Anaemia	D0...00	deficiency anaemias
Anaemia	D00yz00	other specified iron deficiency anaemia nos
Anaemia	D0z..00	deficiency anaemias nos
Anaemia	X20Bw	microcytic anaemia
Anaemia	145..11	h/o: anaemia
Anaemia	2C2..11	o/e - anaemic
Anaemia	D00z.	unspec iron deficiency anaemia
Anaemia	D00y1	microcytic hypochromic anaemia
Anaemia	D00..11	hypochromic - microcytic anaemia
Anaemia	1271.00	fh: anaemia
Anaemia	B937X00	refractory anaemia, unspecified
Anaemia	D00zz00	iron deficiency anaemia nos
Other Bowel function	J52..00	functional gastrointestinal tract disorders nec
Other Bowel function	R073z11	[d]wind
Other Bowel function	393..00	continence - bowels
Other Bowel function	XE0as	irritable bowel syndrome
Other Bowel function	393..11	bowels - continence
Other Bowel function	J521.11	irritable bowel syndrome
Other Bowel function	R073.00	[d]flatulence, eructation and gas pain
Other Bowel function	1241.12	fh: bowel cancer
Other Bowel function	19B2.00	excessive flatulence
Other Bowel function	R0730	flatulence
Other Bowel function	R073.	flatulence,eructation,gas
Other Bowel function	R073400	[d]bloating
Other Bowel function	19A..00	abdominal distension symptom
Other Bowel function	19B2.	excessive flatulence
Other Bowel function	R073000	[d]flatulence
Other Bowel function	J52z.11	bowel dysfunction
Other Bowel function	R0734	bloating
Other Bowel function	19B..15	wind symptom
Other Bowel function	R073100	[d]eructation
Other Bowel function	J521.00	irritable colon - irritable bowel syndrome
Other Bowel function	19B..12	bloating symptom
Other Bowel function	R073300	[d]abdominal distension, gaseous
Change bowelhabit	19EA.11	altered bowel habit
Change bowelhabit	19EA.00	change in bowel habit
Change bowelhabit	R078.	change in bowel habit
Change bowelhabit	19EA.	altered bowel function
Change bowelhabit	R078.00	[d]change in bowel habit
Constipation	J520100	chronic constipation with overflow
Constipation	J520z	constipation nos
Constipation	J520z00	constipation nos
Constipation	XE0rD	constipation
Constipation	J5201	chr constipation with overflow
Constipation	J520.00	constipation - functional
Constipation	19C..11	constipation symptom
Constipation	J520.	constipation - functional
Constipation	X30Bl	chronic constipation
Constipation	19C..00	constipation
Constipation	J503100	faecal impaction
Constipation	J5031	faecal impaction
Constipation	Xa7n2	drug-induced constipation
Diarrhoea	XaQbO	functional diarrhoea
Diarrhoea	XE0rN	diarrhoea symptoms
Diarrhoea	19F2.	diarrhoea
Diarrhoea	19F..11	diarrhoea
Diarrhoea	19F..00	diarrhoea symptoms
Diarrhoea	R0771	stools loose
Diarrhoea	19G..00	diarrhoea and vomiting
Diarrhoea	X76dE	diarrhoea and vomiting
Diarrhoea	X76d7	urgent desire for stool
Diarrhoea	19F2.00	diarrhoea
Diarrhoea	19FZ.11	diarrhoea & vomiting, symptom
Diarrhoea	J43z.11	chronic diarrhoea
Diarrhoea	19F..12	loose stools
Diarrhoea	XE0rO	diarrhoea symptom nos
Diarrhoea	X30Bp	non-infective diarrhoea
Diarrhoea	R077100	[d] stools loose
Fatigue	1682.	fatigue
Fatigue	X76Am	weakness - general
Fatigue	168..00	tiredness symptom
Fatigue	XE0qj	tiredness symptom
Fatigue	XM06o	lethargy
Fatigue	R007300	[d]lethargy
Fatigue	Xa96S	tiredness
Fatigue	R0071	fatigue
Fatigue	R007500	[d]tiredness
Fatigue	XE0qk	tired all the time
Fatigue	R0073	lethargy
Fatigue	168..11	fatigue - symptom
Fatigue	R007100	[d]fatigue
Fatigue	1682.00	fatigue
Fatigue	1683.11	c/o - "tired all the time"
Fatigue	R0075	tiredness
Fatigue	E205.12	tired all the time
Lump/Mass	R093.	swelling,mass,lump abd/pelv
Lump/Mass	25Q3.00	o/e - pr - rectal mass
Lump/Mass	R093.00	[d]swelling, mass or lump within abdomen or pelvis
Lump/Mass	R0930	abdominal swelling
Lump/Mass	R093200	[d]abdominal lump
Lump/Mass	264..00	o/e - pelvic mass palpated
Lump/Mass	XE2nV	abdominal mass
Lump/Mass	R0932	abdominal lump
Lump/Mass	R093700	[d]umbilical mass
Lump/Mass	R093100	[d]abdominal mass
Lump/Mass	25J7.00	right iliac fossa mass
Lump/Mass	25K4.00	o/e - abdominal mass-pulsatile
Lump/Mass	25J..00	o/e - abdominal mass palpated
Lump/Mass	25J7.	right iliac fossa mass
Lump/Mass	25Q3.	o/e - pr - rectal mass
Lump/Mass	X76G7	rectal mass
Lump/Mass	R093300	[d]pelvic swelling
Lump/Mass	R093400	[d]pelvic mass
Lump/Mass	R093000	[d]abdominal swelling
Obstruction	J50z.00	intestinal obstruction nos
Obstruction	J50z500	subacute intestinal obstructuon
Obstruction	J50zz00	intestinal obstruction nos
Obstruction	J50zz14	subacute intestinal obstruction nos
Obstruction	J50..00	intestinal obstruction without mention of hernia
Obstruction	J50zz15	bowel obstruction
Rectal bleeding	J573.11	bleeding pr
Rectal bleeding	196B.00	painful rectal bleeding
Rectal bleeding	J573z00	haemorrhage of rectum and anus nos
Rectal bleeding	J573.	haemorrhage of rectum and a.
Rectal bleeding	XE0b0	haemorrhage of rectum and anus
Rectal bleeding	XaJuu	painful rectal bleeding
Rectal bleeding	19ED.00	blood on toilet paper
Rectal bleeding	J573.00	haemorrhage of rectum and anus
Rectal bleeding	J573012	prb - rectal bleeding
Rectal bleeding	J5730	rectal haemorrhage
Rectal bleeding	J573000	rectal haemorrhage
Rectal bleeding	J681.11	blood in stool
Rectal bleeding	XaFt2	blood on toilet paper
Rectal bleeding	J573011	rectal bleeding
Rectal bleeding	196C.00	painless rectal bleeding
Rectal bleeding	XaJuv	painless rectal bleeding
Weight loss	1D1A.00	complaining of weight loss
Weight loss	XaQgK	unexplained weight loss
Weight loss	R032.00	[d]abnormal loss of weight
Weight loss	1625.00	abnormal weight loss
Weight loss	X76CA	weight loss
Weight loss	1625.11	abnormal weight loss - symptom
Weight loss	R032.	abnormal loss of weight
Weight loss	XaXTs	unintentional weight loss
Weight loss	XE0qb	abnormal weight loss
